# Supplementary material for: H/D Exchange Processes in Flavonoids: Kinetics and Mechanistic Investigations
Source: Molecules. 2021 Jun 10;26(12):3544. doi: 10.3390/molecules26123544 (PMC8229540; doi:10.3390/molecules26123544)
Supplement: Supplementary file 1 [file molecules-26-03544-s001.zip]

Archive with 1 entries (1 files):
- molecules-1210701-supplementary.pdf
